# Supplementary material for: The Use of Bi-Potentiostat as a Simple and Accurate Electrochemical Approach for the Determination of Orthophosphate in Seawater
Source: Sensors (Basel). 2023 Feb 13;23(4):2123. doi: 10.3390/s23042123 (PMC9959667; doi:10.3390/s23042123)
Supplement: Supplementary file 1 [file sensors-23-02123-s001.zip]

Archive with 1 entries (1 files):
- sensors-2160398-supplementary.pdf
